# Supplementary material for: Cholesterol Induces Oxidative Stress, Mitochondrial Damage and Death in Hepatic Stellate Cells to Mitigate Liver Fibrosis in Mice Model of NASH
Source: Antioxidants (Basel). 2022 Mar 11;11(3):536. doi: 10.3390/antiox11030536 (PMC8944482; doi:10.3390/antiox11030536)
Supplement: Supplementary file 1 [file antioxidants-11-00536-s001.zip]

Archive with 1 entries (1 files):
- antioxidants-1592285-supplementary.pdf
